# Supplementary material for: Evidence of Orientation-Dependent Early States of Prion Protein Misfolded Structures from Single Molecule Force Spectroscopy
Source: Biology (Basel). 2022 Sep 16;11(9):1358. doi: 10.3390/biology11091358 (PMC9495685; doi:10.3390/biology11091358)
Supplement: Supplementary file 1 [file biology-11-01358-s001.zip]

Archive with 1 entries (1 files):
- biology-1876702-supplementary.pdf
